# Supplementary material for: Dracocephalum moldavica L. Flavonoids Alleviate Doxorubicin-Induced Cardiotoxicity by Activating the AMPK/PGC1αPathway to Preserve Mitochondrial Homeostasis
Source: Int J Mol Sci. 2026 Jun 23;27(13):5641. doi: 10.3390/ijms27135641 (PMC13361811; doi:10.3390/ijms27135641)
Supplement: Supplementary file 1 [file ijms-27-05641-s001.zip]

Archive with 1 entries (1 files):
- ijms-4346351-Supplement information.pdf
